# Supplementary material for: De-Speckling Breast Cancer Ultrasound Images Using a Rotationally Invariant Block Matching Based Non-Local Means (RIBM-NLM) Method
Source: Diagnostics (Basel). 2022 Mar 30;12(4):862. doi: 10.3390/diagnostics12040862 (PMC9030862; doi:10.3390/diagnostics12040862)
Supplement: Supplementary file 1 [file diagnostics-12-00862-s001.zip]

Archive with 1 entries (1 files):
- diagnostics-1620637-supplementary.pdf
